# Supplementary material for: Establishing Sustainable Cell Lines of a Coral, Acropora tenuis
Source: Mar Biotechnol (NY). 2021 Apr 26;23(3):373–88. doi: 10.1007/s10126-021-10031-w (PMC8270879; doi:10.1007/s10126-021-10031-w)
Supplement: Supplementary file 3 — Supplementary file3 (XLSX 55 KB) [file 10126_2021_10031_MOESM3_ESM.xlsx]

## Sheet: IVB6
geneID	IVB6	IIC5	IVB4	IVC4	IVD1	IVC6	IIID5	IIIB6	annotation
aten_s0001.g158.t1	14.8567	5.87864	6.69632	13.8977	0	3.79813	0	0	F-box only protein 22
aten_s0009.g197.t1	63.465	47.9633	20.9715	56.3385	25.9843	28.041	2.21151	0	Helicase domino
aten_s0212.g29.t1	896.872	528.174	407.543	403.233	303.303	278.109	3.53286	0	Mediator of RNA polymerase II transcription subunit 25
aten_s0133.g41.t1	240.252	78.807	9.62939	183.364	199.33	56.7914	10.2062	0	Actin-3
aten_s0013.g73.t1	417.801	123.539	74.9367	451.635	301.788	167.688	67.5535	0	Actin CyI, cytoplasmic
aten_s0145.g22.t1	2.12881	0	0	1.865	0	0.326626	0	0.610283	Replication factor C subunit 1
aten_s1017.g1.t1	0.611401	0	0	0.401741	0	0	0	0	Protein NLRC3
aten_s0023.g15.t1	0.511195	0	0	0.503815	0	0	0	0	Aquaporin (Lens fiber major intrinsic protein)
aten_s0431.g9.t1	1.33488	0	0	1.31547	0	0	0	0	Rho-related protein racA
aten_s0003.g112.t1	0.721634	0	0	0.711121	0	0	0	0	Uncharacterized protein MJ1628
aten_s0045.g7.t1	14.7306	3.64704	3.53092	13.5588	4.05903	6.5583	0.885982	0	Disintegrin (Papilin)
aten_s0299.g26.t1	1.72796	0	0	1.70264	0	0.59059	0	0	Dynein assembly factor 3, axonemal
aten_s0260.g14.t1	2.53604	0	2.80449	0	0	1.15588	0	0	Tropomyosin-2
aten_s0092.g36.t1	89.568	47.4352	103.804	5.18564	19.9455	14.1983	0	0	60S ribosomal protein L27a
aten_s0093.g7.t1	371.605	172.665	237.634	66.6683	188.245	130.628	0	0	snRNA-activating protein complex subunit 4
aten_s0012.g183.t1	7.45964	1.31679	4.72724	0	0	0.243843	0	0	Regulation of nuclear pre-mRNA domain-containing protein 2
aten_s0005.g327.t1	2.91719	0.00271574	0.00901509	0	0.0189898	0	0	0	Lysosome-associated membrane glycoprotein 1
aten_s0219.g11.t1	44.0302	3.32446	19.2913	23.9676	6.41354	9.43644	5.88386	0	Forkhead-associated domain-containing protein 1
aten_s0092.g55.t1	163.832	41.8809	10.9919	63.2758	53.0967	25.3816	0	0	Voltage-dependent L-type calcium channel subunit beta-4
aten_s0135.g57.t1	88.9359	3.80397	2.70091	42.8839	12.9732	9.69833	5.29015	0	Caprin-1
aten_s0244.g12.t1	3380.27	1376.01	236.108	73.6986	1880.8	980.997	0	0	Polyubiquitin-C
aten_s0006.g187.t1	0.711225	0	0	0	0	0.486785	0	0	Cytochrome P450 10
aten_s0027.g2.t1	3.3244	0.885694	0	0.818936	0	0	1.3981	0	Galanin receptor type 2
aten_s0011.g17.t1	1.40484	0	0	0	0	0	0.471077	0	Protein boule-like
aten_s0062.g7.t1	105.044	2.3905	21.3394	9.39332	4.90849	1.31994	0	0	Membrane glycoprotein UL144
aten_s0013.g151.t1	394.728	75.301	33.525	9.18813	59.3283	0	0	0	Ras-related protein Rab-37
aten_s0043.g111.t1	218.029	0	0	44.5961	0	0.59493	0	0	Protein phosphatase 1G
aten_s0012.g135.t1	78.7521	0.277709	1.73921	8.25138	9.99989	1.0761	2.19227	0	X-linked retinitis pigmentosa GTPase regulator
aten_s0001.g351.t1	8.49082	1.06687	0	0	0	0.682069	0	0	14-3-3 protein epsilon
aten_s0003.g265.t1	0.337551	0	0	0	0	0	0	0	Serine/threonine-protein kinase pdik1l-B
aten_s0001.g235.t1	0.508431	0	0	0	0	0	0	0	RNA-binding protein EWS
aten_s0001.g197.t1	0.293257	0	0	0	0	0	0	0	Amiloride-sensitive amine oxidase [copper-containing]
aten_s0007.g159.t1	0.252057	0	0	0	0	0	0	0	Polypeptide N-acetylgalactosaminyltransferase 5
aten_s0040.g127.t1	1.4082	0	0	0	0	0	0	0	Bcl-2-related ovarian killer protein
aten_s0044.g119.t1	0.192604	0	0	0	0	0	0	0	Tubulin--tyrosine ligase-like protein 12
aten_s0029.g112.t1	0.278333	0	0	0	0	0	0	0	CSC1-like protein ERD4
aten_s0036.g108.t1	0.376456	0	0	0	0	0	0	0	Cytoplasmic protein NCK1
aten_s0011.g105.t1	1.3152	0	0	0	0	0	0	0	Dehydrogenase/reductase SDR family member 7
aten_s0031.g87.t1	4.18075	0	0	0	0	0	0	0	Histone H2B
aten_s0048.g78.t1	0.204728	0	0	0	0	0	0	0	RNA-binding protein 28
aten_s0021.g72.t1	0.803329	0	0	0	0	0	0	0	Sterol O-acyltransferase 1
aten_s0015.g70.t1	1.37017	0	0	0	0	0	0	0	Collagen (Calcium/calmodulin-dependent protein kinase type II delta 1 chain)
aten_s0135.g67.t1	0.431016	0	0	0	0	0	0	0	Lamin tail domain-containing protein 1
aten_s0110.g55.t1	0.165927	0	0	0	0	0	0	0	Atrial natriuretic peptide receptor 1
aten_s0050.g54.t1	0.269761	0	0	0	0	0	0	0	Heparan sulfate glucosamine 3-O-sulfotransferase 3B1
aten_s0118.g52.t1	2.44239	0	0	0	0	0	0	0	EF-hand calcium-binding domain-containing protein 6
aten_s0108.g51.t1	0.295983	0	0	0	0	0	0	0	Histamine N-methyltransferase B
aten_s0135.g41.t1	0.236727	0	0	0	0	0	0	0	Collagen (Neurogenic locus Notch protein)
aten_s0113.g39.t1	2.05386	0	0	0	0	0	0	0	60S ribosomal protein L8
aten_s0117.g39.t1	0.330687	0	0	0	0	0	0	0	Collagen (RNA polymerase-associated protein LEO1)
aten_s0022.g38.t1	0.662808	0	0	0	0	0	0	0	Ras-related protein Rab-8A
aten_s0183.g35.t1	0.469725	0	0	0	0	0	0	0	Heat shock factor protein 1
aten_s0223.g35.t1	0.260033	0	0	0	0	0	0	0	Seipin
aten_s0265.g34.t1	2.70413	0	0	0	0	0	0	0	Agrin
aten_s0178.g32.t1	0.431169	0	0	0	0	0	0	0	Acetyl-coenzyme A transporter 1
aten_s0126.g31.t1	0.849104	0	0	0	0	0	0	0	Orexin receptor type 2
aten_s0210.g28.t1	0.0905974	0	0	0	0	0	0	0	Tyrosine-protein phosphatase non-receptor type 23 (Fragment)
aten_s0009.g26.t1	2.40627	0	0	0	0	0	0	0	ATP synthase subunit g, mitochondrial
aten_s0181.g23.t1	0.254491	0	0	0	0	0	0	0	Nuclear factor related to kappa-B-binding protein
aten_s0297.g21.t1	0.280349	0	0	0	0	0	0	0	Calcium uptake protein 3, mitochondrial
aten_s0259.g21.t1	0.467676	0	0	0	0	0	0	0	Neuronal calcium sensor 1
aten_s0018.g15.t1	0.260831	0	0	0	0	0	0	0	Translocation protein SEC63 homolog
aten_s0033.g14.t1	0.512522	0	0	0	0	0	0	0	Ribonuclease P protein subunit p30
aten_s0271.g13.t1	1.47317	0	0	0	0	0	0	0	Hemicentin-1
aten_s0324.g11.t1	0.123409	0	0	0	0	0	0	0	PH-interacting protein
aten_s0091.g1.t1	0.276295	0	0	0	0	0	0	0	Kelch-like protein 20
aten_s0230.g8.t1	489.065	123.725	94.3669	13.6465	94.6271	60.8514	0	135.321	Uracil-DNA glycosylase
aten_s0050.g65.t1	2.23967	0.552233	0	0	0	0.535791	0	0	Protein NLRC3

## Sheet: IIC5
geneID	IVB6	IIC5	IVB4	IVC4	IVD1	IVC6	IIID5	IIIB6	annotation
aten_s0030.g18.t1	42.8253	131.167	32.2719	58.2169	35.4915	47.7585	64.2579	24.4949	ATP-dependent zinc metalloprotease FTSH 4, mitochondrial
aten_s0051.g46.t1	0.156579	2.65196	0	0.926026	1.19806	1.07522	1.57031	0.808273	Thrombospondin-4
aten_s0076.g8.t1	49.2593	228.492	60.3906	44.2654	48.3681	44.5329	41.2345	113.678	Adenosylhomocysteinase 3
aten_s0036.g74.t1	0.291801	2.47977	0	0.575151	0	0.799718	0.489373	0.752691	AMMECR1-like protein
aten_s0098.g16.t1	9.3901	79.9427	21.5823	14.9542	11.033	11.3696	1.8202	14.9008	CD63 antigen
aten_s0006.g209.t1	0	32.2857	0	0	0	0	7.90728	1.34227	Uncharacterized skeletal organic matrix protein 5
aten_s0294.g12.t1	1290.31	8575.43	299.61	1179.32	1431.71	894.767	351.365	0	ATP synthase subunit beta, mitochondrial
aten_s0313.g18.t1	64.8405	309.245	0	0	21.1787	0.379801	0	0	Aconitate hydratase, mitochondrial
aten_s0417.g4.t1	0	26.0663	3.17491	1.88706	3.65286	0.654091	0.806738	0	DNA repair-scaffolding protein
aten_s0232.g17.t1	20.5534	230.72	25.2277	9.19577	33.4637	17.4203	12.6664	20.3179	Putative helicase MOV-10
aten_s0025.g29.t1	0	55.6289	0	1.06789	0	0	2.74373	0	Coiled-coil domain-containing protein 169
aten_s0308.g12.t1	1.28017	102.06	4.25996	1.5773	0	2.41735	2.13996	3.71713	Protein CEPU-1
aten_s0064.g14.t1	0	15.2053	0	0	0	0.532335	0	0.50044	Protein CDV3 homolog
aten_s0022.g93.t1	0	59.0103	0	0	2.18462	0	0	0	Acetyl-CoA carboxylase
aten_s0006.g229.t1	0	13.9074	0	0	0	0	0	0	High mobility group protein HMGI-C
aten_s0034.g175.t1	0	0.324973	0	0	0	0	0	0	Calcium-transporting ATPase sarcoplasmic/endoplasmic reticulum type
aten_s0003.g160.t1	0	0.220489	0	0	0	0	0	0	Coiled-coil domain-containing protein 50
aten_s0003.g119.t1	0	0.25756	0	0	0	0	0	0	Tumor protein p73
aten_s0067.g117.t1	0	0.672853	0	0	0	0	0	0	DDRGK domain-containing protein 1
aten_s0014.g110.t1	0	0.57492	0	0	0	0	0	0	Putative sulfiredoxin
aten_s0172.g85.t1	0	0.220008	0	0	0	0	0	0	Octopamine receptor beta-1R
aten_s0001.g75.t1	0	9.78194	0	0	0	0	0	0	Pre-mRNA-processing-splicing factor 8
aten_s0094.g60.t1	0	0.728048	0	0	0	0	0	0	Elongation factor 1-alpha
aten_s0060.g49.t1	0	0.499938	0	0	0	0	0	0	UPF0658 Golgi apparatus membrane protein C23H3.04
aten_s0085.g42.t1	0	0.99253	0	0	0	0	0	0	Flotillin-1
aten_s0023.g34.t1	0	1.86164	0	0	0	0	0	0	Protein argonaute-2
aten_s0015.g30.t1	0	0.78911	0	0	0	0	0	0	Claspin
aten_s0046.g30.t1	0	0.346195	0	0	0	0	0	0	Lysosomal acid phosphatase
aten_s0026.g25.t1	0	0.429396	0	0	0	0	0	0	Glycine-rich RNA-binding protein 4, mitochondrial
aten_s0229.g20.t1	0	0.812638	0	0	0	0	0	0	Cellular nucleic acid-binding protein homolog
aten_s0135.g16.t1	0	0.253748	0	0	0	0	0	0	Serine/threonine-protein kinase 38-like
aten_s0112.g15.t1	0	0.249273	0	0	0	0	0	0	Uncharacterized F-box/LRR-repeat protein C02F5.7
aten_s0150.g14.t1	0	2.14387	0	0	0	0	0	0	Serine/threonine-protein phosphatase PP1-beta
aten_s0291.g11.t1	0	0.197859	0	0	0	0	0	0	Uncharacterized transposase-like protein HI_1328.1
aten_s0211.g10.t1	0	6.27669	0	0	0	0	0	0	Sushi, von Willebrand factor type A, EGF and pentraxin domain-containing protein 1
aten_s0314.g8.t1	0	0.643201	0	0	0	0	0	0	Cell division control protein 42 homolog
aten_s0355.g7.t1	0	0.320195	0	0	0	0	0	0	Dickkopf-related protein 3
aten_s0210.g6.t1	0	0.168169	0	0	0	0	0	0	Histone H1 (Leucine-rich PPR motif-containing protein, mitochondrial)
aten_s0224.g6.t1	0	0.833703	0	0	0	0	0	0	Formin-2
aten_s0076.g5.t1	0	1.27925	0	0	0	0	0	0	Protein BTN1
aten_s0508.g5.t1	0	0.741446	0	0	0	0	0	0	Alpha-N-acetylglucosaminidase
aten_s0424.g4.t1	0	0.394499	0	0	0	0	0	0	Cholesterol 24-hydroxylase
aten_s0104.g3.t1	0	0.159862	0	0	0	0	0	0	TCDD-inducible poly [ADP-ribose] polymerase
aten_s0027.g1.t1	0	0.200932	0	0	0	0	0	0	Dedicator of cytokinesis protein 9
aten_s0165.g33.t1	215.983	753.054	160.7	51.0934	203.363	223.889	1.20411	0.737741	Collagen (cGMP-inhibited 3',5'-cyclic phosphodiesterase A)
aten_s0182.g6.t1	0	1.41936	0	0	0	0.366572	0	0	Probable ATP-dependent RNA helicase DDX41
aten_s0049.g70.t1	0	1.43335	0	0	0	0.206682	0	0	Tudor domain-containing protein 7A
aten_s0029.g144.t1	3.43796	30.764	0	1.35547	0	7.78876	0	0	Cat eye syndrome critical region protein 2
aten_s0292.g29.t1	5.55683	51.0137	6.10956	18.2398	28.1477	21.3503	0	0	Histone acetyltransferase p300
aten_s0181.g32.t1	9.73168	49.7979	16.1914	9.27255	37.229	29.1784	4.06713	0	Ribosome biogenesis protein BMS1 homolog
aten_s0100.g54.t1	1.97877	20.6552	2.6267	0	12.086	4.87236	11.3122	4.08142	Ubiquitin-associated protein 1
aten_s0151.g12.t1	176.537	976.301	332.807	283.61	455.491	224.955	254.029	181.44	YTH domain-containing protein 1
aten_s0133.g42.t1	2961.23	27227.3	724.21	1219.69	11022.5	1961.65	44.4586	0	Actin, cytoplasmic
aten_s0013.g132.t1	419.143	15225.2	428.163	620.826	5210.36	498.259	8.73811	0	Actin, cytoplasmic
aten_s0084.g132.t1	0	79.9202	0	0	27.233	1.94716	0	0	CUB and peptidase domain-containing protein 1 (Fragment)
aten_s0068.g77.t1	0.119773	0.126666	0	0	0	0	0	0	Ankyrin repeat and sterile alpha motif domain-containing protein 1B
aten_s0235.g2.t1	0.0911376	0.0963112	0	0	0	0	0	0	E3 ubiquitin-protein ligase UBR5
aten_s0085.g37.t1	0.0927524	0.0980218	0	0	0	0	0	0	[F-actin]-methionine sulfoxide oxidase mical1
aten_s0060.g32.t1	1.62573	0.875313	0	0	0	0	0	0	Ras-related protein Rab-8A
aten_s0009.g132.t1	0.788387	0.500745	0	0	0	0	0	0	Zinc finger protein 70
aten_s0088.g33.t1	20.2819	36.916	8.87637	10.6457	0	12.7458	0	0	40S ribosomal protein S14
aten_s0276.g12.t1	20879.9	35864.8	3666.7	746.165	6959.6	9125.38	1.76393	0	40S ribosomal protein S23
aten_s0029.g199.t1	130282	187006	120366	103688	150037	114873	74481	110628	NADP-dependent oxidoreductase domain-containing protein 1
aten_s0060.g69.t1	143710	159367	107821	68864	128643	81891.4	51285.1	58129	Activin receptor type-2B
aten_s0360.g7.t1	245.127	411.508	211.148	321.011	155.22	215.423	3.85058	0	Uncharacterized protein C7orf50
aten_s0038.g46.t1	571.106	832.355	515.806	476.825	522.147	474.015	9.48317	0	DELTA-alicitoxin-Pse2b
aten_s0084.g5.t1	0.77669	2.95972	2.06775	0.612458	1.18858	2.34678	0	0.400935	Endothelin-converting enzyme 1
aten_s0095.g20.t1	29.5485	48.3255	45.6608	23.0452	43.4633	46.5912	0.475366	0	Protein eva-1 homolog C

## Sheet: IVB4
geneID	IVB6	IIC5	IVB4	IVC4	IVD1	IVC6	IIID5	IIIB6	annotation
aten_s0177.g3.t1	3.19567	2.09905	4.54652	4.07298	1.7254	2.24587	5.28916	0	Cohesin subunit SA-1
aten_s0035.g94.t1	0.137338	0	0.457496	0.135387	0	0.0944471	0.343589	0	Polycystic kidney disease protein 1-like 2
aten_s0052.g125.t1	0.482238	0	1.48353	0	0	0.612054	0	0	G patch domain-containing protein 2
aten_s0013.g5.t1	1.5386	9.31505	105.381	0	23.4688	35.0111	0	0	UPF0193 protein EVG1 homolog
aten_s0255.g19.t1	0	0.261318	6.55001	0.485475	0	2.59388	0	0	BTB/POZ domain-containing protein 7
aten_s0012.g111.t1	1.46033	5.16445	50.1661	28.464	20.4689	20.361	3.66923	0	Ezrin
aten_s0042.g25.t1	0.0845351	0.267956	0.563098	0.33333	0	0.232477	0	0	Zinc finger C3H1 domain-containing protein
aten_s0083.g3.t1	22.574	22.6153	131.871	48.5756	18.1575	60.2408	1.08709	0	Short transient receptor potential channel 4
aten_s0243.g25.t1	61.4407	80.2004	281.898	113.144	48.6164	136.675	20.6221	0	Mitochondrial import receptor subunit TOM34
aten_s0275.g24.t1	7.79267	20.8062	41.2267	11.1706	9.82005	9.69032	0.716458	0.552238	Zinc metalloproteinase nas-15
aten_s0048.g6.t1	5.46823	8.26417	30.2239	8.08189	3.47718	2.49096	0	0	DNA-directed RNA polymerase II subunit RPB3
aten_s0117.g27.t1	0.175853	4.28359	9.36113	0	1.3453	0	0.294074	0	Tax1-binding protein 1 homolog
aten_s0096.g33.t1	0.249507	0.794258	1.65882	0	0	0.342142	0	0	Protein VPRBP
aten_s0155.g24.t1	4.62312	6.37508	13.1104	3.90346	5.03024	0.899521	1.11782	5.10229	Magnesium transporter NIPA2
aten_s0069.g33.t1	0.416455	0.443823	5.52687	0	0	1.13899	0	2.14726	DNA damage-regulated autophagy modulator protein 2
aten_s0067.g39.t1	0	0.388227	2.42196	0.718923	0	0.499255	0.612868	1.88124	Protein lifeguard 2
aten_s0013.g57.t1	0	0.516344	3.20687	0.953076	0	0.660661	0	0	SUMO-conjugating enzyme UBC9
aten_s0192.g19.t1	0	0	2.05976	0.645591	0	0.424709	0	0	DDB1- and CUL4-associated factor 8
aten_s0056.g35.t1	0	0	4.32401	1.283	0	0.445756	0	0	CCAAT/enhancer-binding protein gamma
aten_s0168.g1.t1	0.327293	0.347989	2.17399	0.645068	0	0	0.549371	0	Cofilin-2
aten_s0004.g185.t1	0	0.155212	0.976243	0.289132	0	0	0	0	Leucine-rich repeat and IQ domain-containing protein 1
aten_s0028.g155.t1	0.216439	0	2.87906	0.853299	0	0	0.362309	0	Alpha-catulin
aten_s0009.g221.t1	0	0	3.3558	0.994989	0	0	0	0	2-aminoethanethiol dioxygenase
aten_s0077.g14.t1	19.1337	34.6519	200.142	9.52653	36.2194	11.5388	0	0	tRNA-splicing endonuclease subunit Sen2
aten_s0012.g142.t1	2.03352	1.73329	10.7961	0	3.10481	0	0	0	Secreted acidic protein 2 (Fragment)
aten_s0871.g1.t1	0.56799	0	1.88736	0	0	0	0	0	Kelch-like protein 18
aten_s0060.g51.t1	0.0890977	0	0.593459	0	0	0	0	0	Bromodomain adjacent to zinc finger domain protein 2B
aten_s0091.g4.t1	0.65906	0.232715	4.3792	0	0	0	0	0	Probable 3',5'-cyclic phosphodiesterase pde-5
aten_s0014.g4.t1	0	0	5.26992	0.668675	0	0	0	0	Contactin-3
aten_s0153.g31.t1	0	0	6.32051	0.468423	0	0	0	0	Ornithine decarboxylase
aten_s0471.g6.t1	0	0	19.5738	0.969632	0	1.3441	0	0	Adenosine receptor A2a
aten_s0049.g73.t1	0	0.715894	30.909	0	0	1.81768	0	0	Peptidyl-prolyl cis-trans isomerase FKBP14
aten_s0068.g39.t1	1.13384	0	27.5991	0.744863	0	0	0	0	Reticulocyte-binding protein 2 homolog a
aten_s0352.g7.t1	0	0	57.5282	0	0	0	0.468131	0	Protein NLRC3
aten_s0005.g290.t1	0	0	12.3981	0	0	0	0	0	Coiled-coil domain-containing protein 153
aten_s0009.g165.t1	0	0	2.3559	0	0	0	0	0	E3 ubiquitin-protein ligase rnf146
aten_s0067.g151.t1	0	0	4.39274	0	0	0	0	0	Protease-associated domain-containing protein 1
aten_s0008.g115.t1	0	0	1.92297	0	0	0	0	0	Mediator of RNA polymerase II transcription subunit 27
aten_s0038.g106.t1	0	0	16.4848	0	0	0	0	0	UPF0676 protein C1494.01
aten_s0017.g104.t1	0	0	6.87e-05	0	0	0	0	0	WD repeat-containing protein WRAP73
aten_s0012.g93.t1	0	0	2.57493	0	0	0	0	0	Schlafen family member 5
aten_s0013.g64.t1	0	0	2.58933	0	0	0	0	0	IQ domain-containing protein K
aten_s0056.g54.t1	0	0	1.77434	0	0	0	0	0	Nuclear transcription factor Y subunit beta
aten_s0076.g47.t1	0	0	0.828484	0	0	0	0	0	Coadhesin (Fragment)
aten_s0095.g33.t1	0	0	1.12986	0	0	0	0	0	Plectin
aten_s0192.g18.t1	0	0	4.69953	0	0	0	0	0	DDB1- and CUL4-associated factor 8
aten_s0195.g16.t1	0	0	9.75733	0	0	0	0	0	Histone H4
aten_s0237.g16.t1	0	0	0.036577	0	0	0	0	0	Histone H4
aten_s0350.g14.t1	0	0	9.60852	0	0	0	0	0	Melanopsin-A
aten_s0047.g12.t1	0	0	1.64e-07	0	0	0	0	0	Lipoma HMGIC fusion partner homolog
aten_s0010.g6.t1	0	0	2.82158	0	0	0	0	0	Craniofacial development protein 2
aten_s0357.g6.t1	0	0	0.546961	0	0	0	0	0	Uncharacterized TPR repeat-containing protein At2g32450
aten_s0009.g80.t1	1.21789	0.970612	32.3675	1.80035	4.65304	5.42274	1.02157	0.78533	Propionyl-CoA carboxylase alpha chain, mitochondrial
aten_s0184.g1.t1	0.285387	4.07686	37.0514	0.281306	3.27586	3.52834	0	0	Trypsin (Transmembrane protease serine 9)
aten_s0001.g28.t1	0	0.493572	3.06787	0	0	0.632091	0.77908	0	ADP-ribosylation factor-like protein 6-interacting protein 4
aten_s0048.g7.t1	0.841046	0.297717	5.58963	1.11199	0	1.53695	0.940066	0.723187	PiggyBac transposable element-derived protein 4
aten_s0033.g86.t1	0.275201	1.16884	9.14552	0.542441	0	1.88607	0	0	Protein SET
aten_s0015.g115.t1	0.350075	0.744873	25.5721	0	0	4.79249	0	0	Heat shock protein Hsp-16.2

## Sheet: IVC4
geneID	IVB6	IIC5	IVB4	IVC4	IVD1	IVC6	IIID5	IIIB6	annotation
aten_s0008.g125.t1	0	0	0	1.19832	0	0.416474	1.01993	0	78 kDa glucose-regulated protein
aten_s0095.g2.t1	0	0	0	6.46282	0	0.754275	6.05857	0	Protein ALP1-like
aten_s0002.g199.t1	0	0	0	0.314538	0	0	0.26671	0	Protein FAM46C
aten_s0008.g18.t1	0	0	0	1.47876	0	0	1.26096	0	Ras-related protein Rab-28
aten_s0011.g108.t1	0	0	0	0.657451	0	0	0.560008	0	Tetratricopeptide repeat protein 31
aten_s0076.g39.t1	0	0	0	0.840685	0	0.292585	0.356923	0	Angiopoietin-1 receptor
aten_s0090.g16.t1	0.115015	0.621581	0	7.1763	1.8496	1.40229	3.78024	0	Probable serine/threonine-protein kinase pats1
aten_s0092.g50.t1	0	0.214617	0	2.79431	0	0	1.0166	0	PHD and RING finger domain-containing protein 1
aten_s0013.g74.t1	0	0	0	12.4594	0	0	3.52102	0	Actin, cytoplasmic
aten_s0002.g114.t1	1.06393	2.62928	12.9788	26.2168	9.49563	1.21724	0	0.457631	Transient receptor potential cation channel subfamily A member 1
aten_s0195.g7.t1	4.79291	0	40.7645	60.7007	0	7.4819	0	0	Hepatocyte growth factor-regulated tyrosine kinase substrate
aten_s0223.g12.t1	0	0	2.42889	2.16296	0	0	0	0	Synaptotagmin-14
aten_s0084.g40.t1	0	0	1.74696	2.07206	0	0	0	0	Lysine-specific demethylase 8
aten_s0168.g27.t1	0.213455	26.4675	2.16506	56.8607	17.1569	16.4385	0	0	CREB-binding protein
aten_s0002.g123.t1	0	1.52741	0	3.41456	0	0.594815	0.241183	0	Adenylate kinase 9
aten_s0152.g25.t1	0	0.576153	0	1.06187	0	0	0	0	tRNA (adenine(37)-N6)-methyltransferase
aten_s0165.g40.t1	0	0.089997	0	0.167928	0	0	0	0	Tyrosine-protein phosphatase non-receptor type 13
aten_s0118.g44.t1	2.32927	3.79746	0	6.87899	0	0	0	0	Prefoldin subunit 1
aten_s0133.g77.t1	0.0759725	0.0802539	0	0.149785	0	0	0	0	BAH and coiled-coil domain-containing protein 1
aten_s0180.g62.t1	0.297018	0	0	9.95228	2.26972	0.406972	0	0	Matrix metalloproteinase-25
aten_s0091.g50.t1	0	0	0	11.28	0	0	0	0	Nuclear transcription factor Y subunit gamma
aten_s0028.g97.t1	0.137954	0	0	11.1506	0	0	0	0	ABC transporter G family member 22
aten_s0201.g10.t1	0	0.444816	0	92.821	4.28944	41.1961	0	0	Probable global transcription activator SNF2L2
aten_s0034.g87.t1	0	0	0	4.97509	0	1.15314	0	0	Serine/threonine-protein phosphatase PP1-beta
aten_s0010.g137.t1	138.981	312.615	261.22	2171.11	98.1535	773.548	135.952	0	Erythroid differentiation-related factor 1
aten_s0252.g7.t1	0	0	0	0.496802	0	0.0693342	0	0	E3 ubiquitin-protein ligase HUWE1
aten_s0103.g23.t1	0	0	0	5.50322	0	0.762081	0	0	Uncharacterized protein RP689
aten_s0022.g23.t1	0	0	0	13.3644	0	3.4772	0	0	Ephrin-B2a
aten_s0191.g27.t1	0	0	0	4.76381	0	1.02871	0	0	Sodium/hydrogen exchanger 2
aten_s0077.g16.t1	5.68e-05	0	0	2.45495	0	1.1393	0	0	Frizzled (Smoothened homolog)
aten_s0144.g29.t1	0	0	0	1.00098	0	0.322585	0	0	E3 ubiquitin-protein ligase TRIM71
aten_s0255.g1.t1	0	0	0	0.254979	0	0.088916	0	0	TPR and ankyrin repeat-containing protein 1
aten_s0056.g53.t1	0	0	0	22.0753	0	7.94288	0	0	Ubiquitin-like protein 4A
aten_s0191.g32.t1	32.3029	10.8544	51.8344	117.46	14.7585	62.2552	2.92293	0	Prominin-1-A
aten_s0261.g23.t1	21.3823	58.5979	107.449	263.342	40.1902	70.4569	0.682571	0	Zinc finger protein 318
aten_s0130.g5.t1	0.0776316	0.08201	1.55146	5.51	0	0.213517	0.129507	0	Transposon Ty3-G Gag-Pol polyprotein
aten_s0027.g33.t1	0	0	7.31022	30.6116	0	7.50675	0	0	Putative lipoyltransferase 2, mitochondrial
aten_s0091.g75.t1	0	0	0	2.51784	1.62803	0	0	0	TRAF-type zinc finger domain-containing protein 1
aten_s0010.g57.t1	0	0	0	9.0237	2.55935	0.0215598	0	0	Ubiquitin-like domain-containing CTD phosphatase 1
aten_s0018.g71.t1	0	0	0	6.96386	3.03123	0.566643	0	0	Putative E3 ubiquitin-protein ligase UBR7
aten_s0016.g77.t1	0.122049	0	0	0.240614	0	0	0	0	CAP-Gly domain-containing linker protein 2
aten_s0052.g28.t1	0	0.234681	0	0.872568	0	0	0	0	Ring canal kelch homolog
aten_s0002.g238.t1	12.2196	36.1709	43.8729	333.922	5.04594	38.8951	0	0	Protein kinase C and casein kinase substrate in neurons protein 1
aten_s0120.g29.t1	3.14163	1.25476	0	57.7897	0	0	0	0	Probable ATP-dependent RNA helicase DDX59
aten_s0001.g343.t1	0	0	0	0.475218	0	0	0	0	Uncharacterized skeletal organic matrix protein 6
aten_s0003.g195.t1	0	0	0	0.674518	0	0	0	0	Caspase-3
aten_s0002.g184.t1	0	0	0	2.29341	0	0	0	0	Tyrosine--tRNA ligase, cytoplasmic
aten_s0007.g181.t1	0	0	0	3.66607	0	0	0	0	Cyclic AMP-dependent transcription factor ATF-5
aten_s0010.g175.t1	0	0	0	1.13077	0	0	0	0	Nucleolar protein 14
aten_s0005.g160.t1	0	0	0	0.384128	0	0	0	0	Guanine nucleotide exchange factor DBS
aten_s0008.g128.t1	0	0	0	0.319134	0	0	0	0	Phosphatidylinositol 4-kinase beta
aten_s0040.g117.t1	0	0	0	2.97e-06	0	0	0	0	Protein SCAI
aten_s0026.g115.t1	0	0	0	1.21906	0	0	0	0	Fos-related antigen 2
aten_s0035.g111.t1	0	0	0	6.87358	0	0	0	0	E3 ubiquitin-protein ligase TRIM71
aten_s0048.g110.t1	0	0	0	0.848036	0	0	0	0	Twisted gastrulation protein homolog 1-A
aten_s0058.g108.t1	0	0	0	0.34476	0	0	0	0	General vesicular transport factor p115
aten_s0047.g105.t1	0	0	0	17.5689	0	0	0	0	Melanotransferrin
aten_s0007.g99.t1	0	0	0	0.615055	0	0	0	0	Cytochrome P450 3A24
aten_s0092.g94.t1	0	0	0	0.362298	0	0	0	0	Hemicentin-1
aten_s0083.g87.t1	0	0	0	0.718923	0	0	0	0	Heat shock protein 68
aten_s0028.g85.t1	0	0	0	30.0432	0	0	0	0	Double zinc ribbon and ankyrin repeat-containing protein 1
aten_s0011.g83.t1	0	0	0	0.716531	0	0	0	0	Teneurin-3
aten_s0028.g81.t1	0	0	0	0.57746	0	0	0	0	DnaJ homolog subfamily C member 13
aten_s0107.g81.t1	0	0	0	0.83417	0	0	0	0	CCR4-NOT transcription complex subunit 6
aten_s0089.g76.t1	0	0	0	3.74847	0	0	0	0	Chromatin target of PRMT1 protein
aten_s0027.g71.t1	0	0	0	0.821167	0	0	0	0	Muscleblind-like protein 2a
aten_s0069.g62.t1	0	0	0	0.793913	0	0	0	0	Radial spoke head protein 4 homolog A
aten_s0046.g61.t1	0	0	0	0.586111	0	0	0	0	WD repeat domain phosphoinositide-interacting protein 4
aten_s0053.g60.t1	0	0	0	0.593498	0	0	0	0	H(+)/Cl(-) exchange transporter 7
aten_s0034.g58.t1	0	0	0	1.21415	0	0	0	0	Pancreatic lipase-related protein 2
aten_s0002.g52.t1	0	0	0	0.000375872	0	0	0	0	Serine/threonine-protein kinase mos
aten_s0063.g48.t1	0	0	0	2.17633	0	0	0	0	Disintegrin and metalloproteinase domain-containing protein 19
aten_s0042.g48.t1	0	0	0	1.96293	0	0	0	0	Cyclic AMP-responsive element-binding protein 3-like protein 1
aten_s0107.g46.t1	0	0	0	0.366741	0	0	0	0	Zinc finger MIZ domain-containing protein 2
aten_s0149.g46.t1	0	0	0	4.13596	0	0	0	0	Kinesin light chain 3
aten_s0121.g42.t1	0	0	0	0.836203	0	0	0	0	UPF0692 protein C19orf54 homolog
aten_s0100.g40.t1	0	0	0	0.659753	0	0	0	0	Tetraspanin-6
aten_s0099.g40.t1	0	0	0	0.25041	0	0	0	0	Transcriptional regulator ATRX
aten_s0127.g39.t1	0	0	0	1.84291	0	0	0	0	UDP-galactose translocator
aten_s0170.g37.t1	0	0	0	2.48251	0	0	0	0	Nucleoside diphosphate-linked moiety X motif 17
aten_s0050.g37.t1	0	0	0	0.398871	0	0	0	0	Putative sodium-coupled neutral amino acid transporter 7
aten_s0205.g33.t1	0	0	0	1.24319	0	0	0	0	ORM1-like protein 3
aten_s0117.g32.t1	0	0	0	0.515535	0	0	0	0	Glycerol-3-phosphate dehydrogenase [NAD(+)], cytoplasmic
aten_s0199.g30.t1	0	0	0	1.25458	0	0	0	0	Calcium release-activated calcium channel protein 1
aten_s0073.g29.t1	0	0	0	4.60108	0	0	0	0	Transmembrane protein 26
aten_s0117.g28.t1	0	0	0	0.380252	0	0	0	0	Juxtaposed with another zinc finger protein 1
aten_s0188.g25.t1	0	0	0	0.283689	0	0	0	0	Zinc finger protein 431
aten_s0015.g24.t1	0	0	0	1.27864	0	0	0	0	4-coumarate--CoA ligase
aten_s0127.g24.t1	0	0	0	0.863514	0	0	0	0	Mucin-like protein (Fragment)
aten_s0078.g21.t1	0	0	0	0.0696462	0	0	0	0	Collagen (alpha-4(VI) chain)
aten_s0051.g20.t1	0	0	0	0.683388	0	0	0	0	Apoptosis regulator Bcl-2
aten_s0050.g19.t1	0	0	0	0.199553	0	0	0	0	Ubiquitin carboxyl-terminal hydrolase CYLD
aten_s0086.g17.t1	0	0	0	0.196042	0	0	0	0	Down syndrome cell adhesion molecule
aten_s0156.g16.t1	0	0	0	2.77718	0	0	0	0	CWF19-like protein 2
aten_s0287.g16.t1	0	0	0	0.204391	0	0	0	0	Fibroblast growth factor receptor 2
aten_s0095.g13.t1	0	0	0	2.16089	0	0	0	0	ZP domain-containing protein
aten_s0096.g12.t1	0	0	0	1.47571	0	0	0	0	Sigma non-opioid intracellular receptor 1
aten_s0280.g12.t1	0	0	0	0.658025	0	0	0	0	Phosphatidylinositol 3,4,5-trisphosphate 3-phosphatase TPTE2
aten_s0040.g11.t1	0	0	0	1.49861	0	0	0	0	Probable glycoprotein hormone G-protein coupled receptor
aten_s0265.g10.t1	0	0	0	9.41745	0	0	0	0	PiggyBac transposable element-derived protein 4
aten_s0118.g10.t1	0	0	0	0.397384	0	0	0	0	Synaptotagmin-15
aten_s0329.g9.t1	0	0	0	2.71876	0	0	0	0	AP-1 complex subunit mu-1
aten_s0089.g8.t1	0	0	0	0.517127	0	0	0	0	TBC1 domain family member 17
aten_s0066.g6.t1	0	0	0	2.60397	0	0	0	0	Probable phospholipid hydroperoxide glutathione peroxidase 6, mitochondrial
aten_s0254.g6.t1	0	0	0	2.03083	0	0	0	0	Sulfatase-modifying factor 2
aten_s0289.g6.t1	0	0	0	0.320015	0	0	0	0	Metabotropic glutamate receptor 3
aten_s0050.g5.t1	0	0	0	0.556998	0	0	0	0	NACHT domain- and WD repeat-containing protein 1
aten_s0101.g3.t1	0	0	0	3.6309	0	0	0	0	Tubulin alpha-1C chain
aten_s0054.g3.t1	0	0	0	8.61636	0	0	0	0	Heat shock protein Hsp-16.2
aten_s0113.g2.t1	0	0	0	0.0966458	0	0	0	0	Hydrocephalus-inducing protein homolog
aten_s0206.g2.t1	0	0	0	3.02694	0	0	0	0	Discoidin, CUB and LCCL domain-containing protein 2
aten_s0259.g1.t1	0	0	0	0.804329	0	0	0	0	D-inositol 3-phosphate glycosyltransferase

## Sheet: IVD1
geneID	IVB6	IIC5	IVB4	IVC4	IVD1	IVC6	IIID5	IIIB6	annotation
aten_s0117.g34.t1	0.619662	5.03543	0	5.29319	3.15945	1.98411	3.45677	0	Probable ATP-dependent RNA helicase DDX46
aten_s0012.g133.t1	1.12549	3.99387	0	8.13319	8.59451	1.02676	5.67431	0	Probable palmitoyltransferase ZDHHC14
aten_s0050.g70.t1	8.12516	11.0994	5.41013	16.6209	29.7931	15.603	1.90887	0	Cyclic GMP-binding protein C
aten_s0024.g12.t1	0	0.745217	0	1.38055	2.67509	0	0	0	Erlin-2-B
aten_s0112.g24.t1	0.276996	0.882393	0	1.09196	2.1171	0	0	0.714549	RNA-binding protein Nova-2
aten_s0003.g39.t1	0.223007	0	0	0	1.7053	1.52969	0.373363	0.575417	E3 ubiquitin-protein ligase MARCH8
aten_s0047.g11.t1	0.373628	0.395815	1.24292	0.368265	4.28702	2.56439	1.56244	0	Serine/threonine-protein kinase plk-1
aten_s0120.g5.t1	1.91096	1.63648	7.65135	9.08656	29.3372	15.0525	0	0	Paired box protein Pax-3-B
aten_s0190.g18.t1	0	0.23366	0	1.42932	6.74073	6.07371	0	0	Pre-mRNA 3'-end-processing factor FIP1
aten_s0009.g28.t1	320694	358728	310896	210797	447667	318616	218321	254533	Beta-arrestin-1
aten_s0074.g39.t1	16.6672	3.93618	6.15194	0.608352	18.867	1.69133	0	0	Leucine-rich repeat-containing protein 42
aten_s0452.g5.t1	200.433	206.804	157.109	19.5679	648.496	0	0	0	Histone H2A
aten_s0107.g17.t1	5.88727	3.73825	3.89048	0	11.193	0.402151	0	0	Lysosomal acid lipase/cholesteryl ester hydrolase
aten_s0007.g206.t1	197.714	318.292	354.882	262.5	652.97	259.398	261.624	186.72	E3 ubiquitin-protein ligase RNF38
aten_s0005.g158.t1	0	15.7151	29.325	0	76.0309	0	0	0	DNA-directed RNA polymerase II subunit RPB1
aten_s0146.g18.t1	0	0.000231383	0.00208016	7.67e-07	0.00496302	0	0	0	Histone H2A
aten_s0005.g119.t1	0	4.60829	37.2791	0	122.061	0	0	0	UDP-N-acetylglucosamine transferase subunit ALG14 homolog
aten_s0079.g120.t1	0	0	2.35156	0	8.11422	0	0	0	Collagen (Hippocampus abundant transcript 1 protein)
aten_s0093.g16.t1	0.233198	0.492453	1.60148	1.83045	5.32524	0.955305	0	0	Solute carrier family 25 member 44
aten_s0004.g203.t1	0	0	0	2.14606	8.26896	0	0	0	Proteoglycan 4
aten_s0417.g5.t1	0	0	0	1.28981	3.33581	0.29924	0	0	Protein APCDD1
aten_s0049.g85.t1	0	0	0	2.30041	4.44935	0	0	0	mRNA turnover protein 4 homolog
aten_s0115.g13.t1	0	0	0	0	8.53405	1.52088	0	0	WAP four-disulfide core domain protein 6B
aten_s0065.g52.t1	0	0	0	0	5.02214	0.450141	0	0	Serine/threonine-protein kinase pdik1l-A
aten_s0067.g128.t1	0	0	0	0	3.35877	0.301296	0	0	Protein N-lysine methyltransferase METTL21A
aten_s0003.g232.t1	0	0	0	0	7.50044	0.336346	0	0.63278	Tumor necrosis factor receptor superfamily member 16
aten_s0107.g82.t1	0	0	0	0	0.0108147	3.14e-07	0	0	Transmembrane protein 72
aten_s0058.g100.t1	0	0	0	0	1.57083	0	0	0	Solute carrier family 22 member 3
aten_s0093.g38.t1	0	0	0	0	38.2016	0	0	0	Serine/threonine-protein phosphatase 6 catalytic subunit
aten_s0153.g36.t1	0	0	0	0	2.87045	0	0	0	Ubiquitin-conjugating enzyme E2 L3
aten_s0057.g35.t1	0	0	0	0	4.85107	0	0	0	Beta carbonic anhydrase 1
aten_s0147.g6.t1	0	0	0	0	3.57482	0	0	0	Cytochrome P450 20A1
aten_s0002.g216.t1	0.197993	0	0	0	1.51437	0	0	0	Mannosyl-oligosaccharide 1,2-alpha-mannosidase IB
aten_s0060.g68.t1	0.431475	0.457503	0	0	1.65005	0	0	0	Deoxyribonuclease-1
aten_s0195.g14.t1	407.839	75.8445	0	23.308	1437.07	0	0	0	Histone H2B
aten_s0005.g171.t1	0.738396	0.261149	0	0	3.75304	0.675066	0	0	Vacuolar segregation protein PEP7
aten_s0139.g52.t1	0	0.761722	0	0.943592	3.65998	0.656538	1.20266	0	DDB1- and CUL4-associated factor 11
aten_s0050.g6.t1	0.161581	0.174647	0	0.160591	1.24523	0	0	0	Centrosomal protein of 192 kDa
aten_s0008.g106.t1	0	0.243253	0	0	1.75382	0	0	0	Zona pellucida (Oncoprotein-induced transcript 3 protein)
aten_s0062.g111.t1	0	0.263713	0	0	1.90005	0	0	0	PiggyBac transposable element-derived protein 4
aten_s0401.g1.t1	0	0.580956	0	0.345741	1.99147	0	0.289342	0	D-inositol 3-phosphate glycosyltransferase
aten_s0009.g61.t1	0.471717	3.52408	0	0.92956	10.797	0.644478	0	0	Ubiquitin-60S ribosomal protein L40
aten_s0065.g67.t1	0	1.11584	0	0	4.01779	0	0	0	Protein CBFA2T3

## Sheet: IVC6
geneID	IVB6	IIC5	IVB4	IVC4	IVD1	IVC6	IIID5	IIIB6	annotation
aten_s0021.g111.t1	0	0.799567	0	0	0	0.513882	0	0	Biogenesis of lysosome-related organelles complex 1 subunit 1
aten_s0215.g5.t1	0	0.425203	0	0.113427	0	0.237424	0	0	Collagen alpha-4(VI) chain
aten_s0027.g81.t1	0.301946	1.92499	0	0.595138	0	1.24107	0	0	G-protein coupled receptor 1
aten_s0065.g13.t1	0.434305	0.939607	0	0.861594	0	2.0385	0.729926	0	Something about silencing protein 10
aten_s0274.g20.t1	1.68232	10.7584	0	3.31538	3.21033	12.2624	0.707603	0	Tetraspanin-31
aten_s0010.g68.t1	0.0125392	7.11483	0	0	0	8.69403	0	0	Protein MAK16 homolog A
aten_s0180.g25.t1	0	0.608341	0	0	0	0.77556	0	0	Protein-glutamate O-methyltransferase
aten_s0077.g42.t1	0.159754	0.338244	0	0	0	0.658177	0	0	Glutamate-rich protein 3
aten_s0080.g40.t1	0	2.9649	0	1.58116	0	6.86134	0	0	Peptidase M20 domain-containing protein 2
aten_s0172.g64.t1	0	0.324842	0	0	0	0.837588	0	0	Nucleoplasmin-like protein ANO39
aten_s0306.g11.t1	0	0	2.32586	0	1.33701	2.87941	0	0	Differentially expressed in FDCP 8 homolog
aten_s0010.g116.t1	0.589454	0.939309	1.95844	0	0	4.44233	0	0	Coiled-coil domain-containing protein R3HCC1L
aten_s0134.g31.t1	0	16.9498	53.8741	25.7517	17.4712	66.685	1.04269	0	Gamma-secretase-activating protein
aten_s0231.g14.t1	3.89846	2.23566	14.0534	9.28635	1.24281	28.1063	2.17238	0	F-BAR domain only protein 2
aten_s0125.g31.t1	0.20229	5.5741	24.2215	17.1469	1.54717	42.7522	6.09308	0	Cytosolic carboxypeptidase 2
aten_s0149.g16.t1	0.169873	0	0	0	0	0.23325	0	0	DNA mismatch repair protein Msh3
aten_s0067.g22.t1	0.733405	0	0	0	0	1.50562	0	0	Oncoprotein-induced transcript 3 protein
aten_s0014.g109.t1	1.11227	0	0	0	0	1.87106	0	0	Synaptotagmin (Dolichol phosphate-mannose biosynthesis regulatory protein)
aten_s0048.g70.t1	0.255447	0	0	0	0	1.16246	0	0	Calcium-responsive transactivator
aten_s0013.g100.t1	0.309277	0	0	0	0	0.847366	0	0	N-acetyltransferase 9-like protein
aten_s0003.g24.t1	0	0	0	1.86142	0.00918598	7.09795	0	0	Probable mitochondrial ATPase complex subunit atp10
aten_s0002.g200.t1	0	0	0	1.07628	0	3.72675	0	0	2-oxoisovalerate dehydrogenase subunit beta, mitochondrial
aten_s0107.g14.t1	0.428661	0	0	0.740464	0	5.61751	0	0	N-acetylated-alpha-linked acidic dipeptidase 2
aten_s0001.g350.t1	0	0	0	0	0	2.65631	0	0	14-3-3 protein epsilon
aten_s0001.g339.t1	0	0	0	0	0	1.00904	0	0	Nucleoredoxin
aten_s0005.g262.t1	0	0	0	0	0	2.53089	0	0	Transcriptional coactivator YAP1
aten_s0006.g259.t1	0	0	0	0	0	0.629819	0	0	Gamma-aminobutyric acid receptor subunit alpha-6
aten_s0007.g218.t1	0	0	0	0	0	1.59057	0	0	MAP kinase-activating death domain protein
aten_s0004.g194.t1	0	0	0	0	0	0.538603	0	0	Phosphoglycolate phosphatase
aten_s0010.g190.t1	0	0	0	0	0	1.21997	0	0	Protein DD3-3
aten_s0010.g189.t1	0	0	0	0	0	0.706327	0	0	Protein DD3-3
aten_s0002.g166.t1	0	0	0	0	0	4.77023	0	0	ADP-ribosylation factor-like protein 13B
aten_s0034.g158.t1	0	0	0	0	0	2.68992	0	0	TRPL translocation defect protein 14
aten_s0052.g155.t1	0	0	0	0	0	3.25728	0	0	D-inositol 3-phosphate glycosyltransferase
aten_s0058.g151.t1	0	0	0	0	0	3.60837	0	0	Epidermal retinol dehydrogenase 2
aten_s0011.g148.t1	0	0	0	0	0	0.853722	0	0	Failed axon connections homolog
aten_s0005.g143.t1	0	0	0	0	0	0.682955	0	0	2-acylglycerol O-acyltransferase 2-A
aten_s0084.g137.t1	0	0	0	0	0	5.23016	0	0	Mucin-like protein (Fragment)
aten_s0035.g133.t1	0	0	0	0	0	0.597294	0	0	60S ribosomal protein L13
aten_s0049.g130.t1	0	0	0	0	0	2.2954	0	0	60S acidic ribosomal protein P1
aten_s0007.g129.t1	0	0	0	0	0	0.185777	0	0	E3 ubiquitin-protein ligase UBR3
aten_s0079.g119.t1	0	0	0	0	0	0.398044	0	0	Acyl-CoA-binding domain-containing protein 4
aten_s0001.g118.t1	0	0	0	0	0	2.04639	0	0	Heterogeneous nuclear ribonucleoprotein L
aten_s0040.g118.t1	0	0	0	0	0	0.212354	0	0	Steroid 17-alpha-hydroxylase/17,20 lyase
aten_s0024.g116.t1	0	0	0	0	0	0.957189	0	0	Transmembrane protein 53-B
aten_s0004.g109.t1	0	0	0	0	0	0.66128	0	0	Uncharacterized protein RP689
aten_s0021.g102.t1	0	0	0	0	0	0.126524	0	0	Protocadherin-like wing polarity protein stan
aten_s0033.g100.t1	0	0	0	0	0	0.177865	0	0	Unconventional myosin-Ie
aten_s0017.g96.t1	0	0	0	0	0	6.54423	0	0	Shaw ion channel (Calmodulin)
aten_s0108.g82.t1	0	0	0	0	0	0.512381	0	0	Prolyl-tRNA synthetase associated domain-containing protein 1
aten_s0029.g82.t1	0	0	0	0	0	5.21745	0	0	Vacuolar ATPase assembly integral membrane protein vma21
aten_s0065.g81.t1	0	0	0	0	0	1.0724	0	0	Exosome complex component RRP42
aten_s0038.g81.t1	0	0	0	0	0	4.77587	0	0	E3 ubiquitin-protein ligase MYLIP
aten_s0026.g80.t1	0	0	0	0	0	1.87266	0	0	Trace amine-associated receptor 1
aten_s0065.g80.t1	0	0	0	0	0	0.682069	0	0	Probable tRNA N6-adenosine threonylcarbamoyltransferase
aten_s0117.g79.t1	0	0	0	0	0	8.81433	0	0	Citrate synthase, mitochondrial
aten_s0046.g77.t1	0	0	0	0	0	0.418128	0	0	Zinc finger protein aebp2
aten_s0016.g76.t1	0	0	0	0	0	0.395799	0	0	UPF0676 protein C1494.01
aten_s0032.g76.t1	0	0	0	0	0	0.423513	0	0	Low affinity immunoglobulin epsilon Fc receptor
aten_s0027.g69.t1	0	0	0	0	0	137.292	0	0	40S ribosomal protein S25
aten_s0110.g68.t1	0	0	0	0	0	0.562797	0	0	Mitochondrial dicarboxylate carrier
aten_s0062.g66.t1	0	0	0	0	0	3.79425	0	0	Uncharacterized protein R665
aten_s0084.g60.t1	0	0	0	0	0	0.980829	0	0	Inactive hydroxysteroid dehydrogenase-like protein 1
aten_s0006.g60.t1	0	0	0	0	0	0.324973	0	0	Lysine-specific demethylase 5A
aten_s0134.g58.t1	0	0	0	0	0	0.467539	0	0	D-inositol 3-phosphate glycosyltransferase
aten_s0072.g56.t1	0	0	0	0	0	0.227896	0	0	Atrial natriuretic peptide receptor 1
aten_s0112.g56.t1	0	0	0	0	0	6.68917	0	0	CCAAT/enhancer-binding protein epsilon
aten_s0082.g55.t1	0	0	0	0	0	0.214825	0	0	Cullin-associated NEDD8-dissociated protein 1
aten_s0067.g55.t1	0	0	0	0	0	5.51651	0	0	Serine/threonine-protein kinase DCLK1
aten_s0091.g54.t1	0	0	0	0	0	0.398496	0	0	Putative diacyglycerol O-acyltransferase Mb3154c
aten_s0089.g53.t1	0	0	0	0	0	0.423002	0	0	Ras-related protein Rab-27A
aten_s0138.g53.t1	0	0	0	0	0	14.9281	0	0	Integral membrane protein GPR137B
aten_s0102.g49.t1	0	0	0	0	0	1.31864	0	0	G-protein coupled receptor GRL101
aten_s0107.g48.t1	0	0	0	0	0	1.65164	0	0	Glycine-rich domain-containing protein 1
aten_s0043.g48.t1	0	0	0	0	0	14.8478	0	0	Trypsin (Acid phosphatase type 7)
aten_s0009.g47.t1	0	0	0	0	0	1.40199	0	0	Major antigen
aten_s0121.g46.t1	0	0	0	0	0	0.171993	0	0	Scaffold attachment factor B1
aten_s0095.g46.t1	0	0	0	0	0	0.487011	0	0	Aurora kinase A-interacting protein
aten_s0167.g46.t1	0	0	0	0	0	0.328371	0	0	Cyclic nucleotide-binding domain-containing protein 1
aten_s0099.g45.t1	0	0	0	0	0	4.10571	0	0	Collagen (COMM domain-containing protein 8)
aten_s0077.g43.t1	0	0	0	0	0	9.59671	0	0	60S acidic ribosomal protein P0
aten_s0102.g43.t1	0	0	0	0	0	1.45464	0	0	Solute carrier family 35 member E1
aten_s0134.g39.t1	0	0	0	0	0	4.24368	0	0	PRA1 family protein 3
aten_s0074.g38.t1	0	0	0	0	0	0.266842	0	0	Zinc finger protein GLIS3
aten_s0180.g37.t1	0	0	0	0	0	1.4733	0	0	Putative fructokinase
aten_s0149.g37.t1	0	0	0	0	0	0.638028	0	0	6-phosphofructo-2-kinase/fructose-2,6-bisphosphatase
aten_s0060.g36.t1	0	0	0	0	0	2.23513	0	0	Endothelin-converting enzyme homolog
aten_s0047.g35.t1	0	0	0	0	0	2.11121	0	0	Alpha-ketoglutarate-dependent dioxygenase alkB homolog 4
aten_s0034.g34.t1	0	0	0	0	0	4.73002	0	0	Monocarboxylate transporter 10
aten_s0042.g34.t1	0	0	0	0	0	45.6637	0	0	Guanine nucleotide-binding protein subunit beta-2-like 1
aten_s0137.g33.t1	0	0	0	0	0	0.413691	0	0	N-sulphoglucosamine sulphohydrolase
aten_s0164.g33.t1	0	0	0	0	0	0.156169	0	0	Sodium channel protein type 10 subunit alpha
aten_s0045.g32.t1	0	0	0	0	0	12.3777	0	0	Glutamine-rich protein 2
aten_s0265.g31.t1	0	0	0	0	0	10.5414	0	0	Agrin
aten_s0054.g30.t1	0	0	0	0	0	1.63411	0	0	Non-structural maintenance of chromosomes element 3 homolog
aten_s0249.g28.t1	0	0	0	0	0	0.179106	0	0	NFX1-type zinc finger-containing protein 1
aten_s0128.g27.t1	0	0	0	0	0	0.262058	0	0	Hypoxia up-regulated protein 1
aten_s0190.g26.t1	0	0	0	0	0	1.17295	0	0	Protein inturned
aten_s0196.g26.t1	0	0	0	0	0	0.244126	0	0	Neurogenic locus notch homolog protein 2
aten_s0150.g26.t1	0	0	0	0	0	4.10504	0	0	UPF0505 protein C16orf62
aten_s0045.g26.t1	0	0	0	0	0	15.5509	0	0	Uncharacterized protein K02A2.6
aten_s0238.g22.t1	0	0	0	0	0	7.41153	0	0	Zinc finger protein 862
aten_s0189.g22.t1	0	0	0	0	0	1.17068	0	0	Allograft inflammatory factor 1-like
aten_s0118.g21.t1	0	0	0	0	0	0.49225	0	0	NSFL1 cofactor p47
aten_s0106.g21.t1	0	0	0	0	0	0.314721	0	0	Sterol 3-beta-glucosyltransferase
aten_s0146.g20.t1	0	0	0	0	0	0.0746611	0	0	Sacsin
aten_s0231.g20.t1	0	0	0	0	0	1.81297	0	0	Plasminogen activator inhibitor 1 RNA-binding protein
aten_s0083.g18.t1	0	0	0	0	0	0.785986	0	0	Deoxyribose-phosphate aldolase
aten_s0172.g18.t1	0	0	0	0	0	0.888501	0	0	Drebrin-like protein A
aten_s0093.g17.t1	0	0	0	0	0	1.1825	0	0	Beta-1,3-galactosyltransferase 1
aten_s0186.g17.t1	0	0	0	0	0	0.722325	0	0	Sorting nexin-13
aten_s0074.g16.t1	0	0	0	0	0	0.430269	0	0	V-type proton ATPase 21 kDa proteolipid subunit
aten_s0021.g15.t1	0	0	0	0	0	0.357361	0	0	WD repeat-containing protein 24
aten_s0149.g14.t1	0	0	0	0	0	0.826082	0	0	Kelch-like protein 3
aten_s0172.g14.t1	0	0	0	0	0	0.932185	0	0	DNA-directed primase/polymerase protein
aten_s0341.g13.t1	0	0	0	0	0	0.355389	0	0	Delphilin
aten_s0207.g13.t1	0	0	0	0	0	1.13347	0	0	Transcription factor AP-1
aten_s0054.g13.t1	0	0	0	0	0	0.497248	0	0	Transposon Ty3-I Gag-Pol polyprotein
aten_s0263.g13.t1	0	0	0	0	0	7.28609	0	0	Melanopsin
aten_s0098.g13.t1	0	0	0	0	0	1.53866	0	0	Cytochrome c oxidase assembly factor 1 homolog
aten_s0022.g12.t1	0	0	0	0	0	1.05718	0	0	Chitin synthase 6
aten_s0032.g12.t1	0	0	0	0	0	2.83676	0	0	Nucleolar protein 4
aten_s0064.g12.t1	0	0	0	0	0	3.4868	0	0	52 kDa repressor of the inhibitor of the protein kinase
aten_s0164.g11.t1	0	0	0	0	0	0.222783	0	0	Annexin A7
aten_s0237.g11.t1	0	0	0	0	0	2.97611	0	0	Cytokine receptor-like factor 3
aten_s0408.g10.t1	0	0	0	0	0	0.326334	0	0	Inner nuclear membrane protein Man1
aten_s0015.g10.t1	0	0	0	0	0	3.72874	0	0	26S proteasome non-ATPase regulatory subunit 8 (Fragment)
aten_s0290.g9.t1	0	0	0	0	0	1.49495	0	0	Small cysteine-rich protein 3
aten_s0214.g6.t1	0	0	0	0	0	4.86955	0	0	Protein FAM81A
aten_s0326.g5.t1	0	0	0	0	0	0.969088	0	0	Putative methyltransferase C9orf114
aten_s0293.g4.t1	0	0	0	0	0	0.322633	0	0	Collagen (Peroxidasin homolog)
aten_s0290.g4.t1	0	0	0	0	0	0.893404	0	0	Cytochrome P450 27C1
aten_s0192.g4.t1	0	0	0	0	0	0.283826	0	0	Conserved oligomeric Golgi complex subunit 3
aten_s0040.g3.t1	0	0	0	0	0	0.870856	0	0	Tetratricopeptide repeat protein 1
aten_s0009.g3.t1	0	0	0	0	0	0.441826	0	0	Probable LIM domain-containing serine/threonine-protein kinase DDB_G0287001
aten_s0003.g2.t1	0	0	0	0	0	1.61789	0	0	Venom prothrombin activator oscutarin-C non-catalytic subunit
aten_s0012.g2.t1	0	0	0	0	0	2.59475	0	0	Charged multivesicular body protein 1b
aten_s0581.g1.t1	0	0	0	0	0	0.0985692	0	0	p53-induced death domain-containing protein 1
aten_s0659.g1.t1	0	0	0	0	0	2.4053	0	0	Hemicentin-1
aten_s0442.g1.t1	0	0	0	0	0	0.329088	0	0	Protein NLRC5
aten_s0112.g25.t1	0.970902	1.02789	0	0	0	7.3332	0	0.417645	Heat shock protein HSP 90-alpha 1
aten_s0015.g116.t1	0	1.48591	0	0	0	7.5376	0	0	Heat shock protein Hsp-16.41

## Sheet: IIID5
geneID	IVB6	IIC5	IVB4	IVC4	IVD1	IVC6	IIID5	IIIB6	annotation
aten_s0189.g40.t1	0	0	0	0	0	0.704908	0.861474	0.663179	DNL-type zinc finger protein
aten_s0286.g4.t1	0	0	0	0	0	2.29555	2.94646	0	UPF0728 protein v1g117062
aten_s0031.g3.t1	0.705672	0	0	0.463667	0	0.322633	1.18181	0	Neuroplastin
aten_s0317.g9.t1	0.563619	0	0	0.27778	0	0.193567	0.471601	0	Sterol regulatory element-binding protein 1
aten_s0135.g27.t1	2.32958	2.50616	0	4.58889	0	1.05561	10.545	1.99866	Small cysteine-rich protein 2
aten_s0034.g153.t1	0	0	0	0.909608	0	0.424	1.66766	0	Probable RNA-binding protein 19
aten_s0006.g50.t1	0	0	0	15.2614	0	0.209134	39.4497	0	Adhesion G-protein coupled receptor G4
aten_s0137.g3.t1	0	0	0	0	0	0.342743	0.833816	0	Niemann-Pick C1 protein
aten_s0017.g133.t1	0	0	0	0	0	0.769038	2.45456	0	Nucleolar complex protein 2 homolog
aten_s0161.g10.t1	0	0.734279	0	4.59021	0	8.48135	21.4488	0	PMS1 protein homolog 1
aten_s0285.g25.t1	0.29574	0.705001	0	3.71409	0	3.72438	16.3021	0	Protein VPRBP
aten_s0029.g19.t1	80.5689	47.5601	58.8543	54.3826	49.4344	52.6145	217.686	0.319189	Neuronal PAS domain-containing protein 2
aten_s0023.g92.t1	0.815617	1.44326	3.6141	2.73079	0	2.31597	10.4817	0	Adhesion G protein-coupled receptor L3
aten_s0082.g70.t1	0	0	0	0	0	0	18.5898	1.82802	Extended synaptotagmin-3
aten_s0028.g92.t1	0	0	0	0.630709	0	0	743.911	0	YLP motif-containing protein 1
aten_s0030.g122.t1	0	0	0	0	0	0	1.11756	0	Tubulin alpha-1C chain
aten_s0001.g113.t1	0	0	0	0	0	0	1.00535	0	Mitogen-activated protein kinase 7
aten_s0031.g96.t1	0	0	0	0	0	0	0.800762	0	Elongation factor 2
aten_s0027.g91.t1	0	0	0	0	0	0	2.09023	0	Tubulin beta-4B chain
aten_s0062.g70.t1	0	0	0	0	0	0	534.367	0	ZP domain-containing protein
aten_s0017.g55.t1	0	0	0	0	0	0	0.877595	0	Eukaryotic translation initiation factor 4 gamma 1
aten_s0093.g48.t1	0	0	0	0	0	0	265.919	0	Coatomer subunit beta
aten_s0165.g41.t1	0	0	0	0	0	0	11.5962	0	60S ribosomal protein L10a
aten_s0150.g34.t1	0	0	0	0	0	0	0.428705	0	Leukocyte receptor cluster member 8 homolog
aten_s0138.g33.t1	0	0	0	0	0	0	0.555607	0	Fibrillin-2
aten_s0086.g24.t1	0	0	0	0	0	0	0.767336	0	Dipeptidyl peptidase 2
aten_s0020.g21.t1	0	0	0	0	0	0	3.51689	0	Dedicator of cytokinesis protein 9 (Fragment)
aten_s0285.g17.t1	0	0	0	0	0	0	0.271142	0	von Willebrand factor A domain-containing protein 7
aten_s0195.g13.t1	0	0	0	0	0	0	0.742982	0	DNA excision repair protein ERCC-6
aten_s0317.g11.t1	0	0	0	0	0	0	0.691831	0	Sequestosome-1
aten_s0265.g8.t1	0	0	0	0	0	0	3.29098	0	60S ribosomal protein L31
aten_s0088.g2.t1	0	0	0	0	0	0	0.412657	0	Bystin
aten_s0156.g3.t1	0	0	0	0	0	0	0.340862	0	ATP-binding cassette sub-family E member 1
aten_s0068.g75.t1	0.313334	0.333031	0	0	0	0.429213	0.525766	0	Calumenin-B
aten_s0066.g4.t1	0.8558	0.908936	0	0	0	0	1.91335	0	Matrilin-2
aten_s0377.g3.t1	0	0.0647872	0	0	0	0	0.102311	0	Receptor-type tyrosine-protein phosphatase delta
aten_s0273.g5.t1	0	0.130102	0	0	0	0	0.410881	0	Hemicentin-1

## Sheet: IIIB6
geneID	IVB6	IIC5	IVB4	IVC4	IVD1	IVC6	IIID5	IIIB6	annotation
aten_s0189.g8.t1	0.247727	0	0	0.976613	0	0.339712	0	2.55652	WD repeat-containing protein 38
aten_s0204.g30.t1	0	0	0	1.04857	0	0	0	1.37117	Neurogenic locus notch homolog protein 1
aten_s0065.g109.t1	0	0	0	0.63689	0	0	0	0.833403	Charged multivesicular body protein 4b
aten_s0035.g85.t1	0	0.285179	0	0.529482	0	0	0.450243	0.692977	Lon protease homolog 2, peroxisomal
aten_s0309.g16.t1	0	0.864977	0	3.16529	0	0	0	2.06774	Structural maintenance of chromosomes protein 4
aten_s0006.g61.t1	54.7061	6.61042	110.743	74.9383	32.5859	108.294	24.1324	191.077	Coiled-coil domain-containing protein 77
aten_s0260.g13.t1	237711	11252	327182	169911	88678.5	276962	67050.7	513883	Glutamate receptor 2
aten_s0207.g14.t1	34.3094	1.19366	51.4543	31.7529	11.0911	55.0798	8.34675	73.5856	MutS protein homolog 5
aten_s0093.g77.t1	0	2.21322	0	0.586568	0	2.0388	0	4.60571	E3 ubiquitin-protein ligase MYLIP
aten_s0078.g14.t1	0	0	0	0	0	0.389908	0	0.524073	PC-esterase domain-containing protein 1B
aten_s0027.g44.t1	0	0	0	0	0	0.11158	0	0.209503	Sortilin-related receptor
aten_s0002.g229.t1	0	0	0	0	0	0.709023	0	1.33273	Polyphosphoinositide phosphatase
aten_s0103.g22.t1	169.473	380.39	278.868	83.5448	303.881	156.808	150.632	406.988	CD97 antigen
aten_s0137.g39.t1	0.211586	0.224294	0	0	0	0	0	0.545976	Glycine dehydrogenase (decarboxylating), mitochondrial
aten_s0056.g39.t1	0	0	0	0	0	0.425568	0.521244	1.60253	A disintegrin and metalloproteinase with thrombospondin motifs 9
aten_s0001.g153.t1	468.174	648.826	407.426	347.904	699.755	461.279	468.76	2903.5	Calcineurin-binding protein cabin-1
aten_s0002.g285.t1	0	0	0	0	0	0	0	1.23946	Pirin-like protein
aten_s0005.g166.t1	0	0	0	0	0	0	0	2.21335	DnaJ homolog subfamily C member 21
aten_s0049.g155.t1	0	0	0	0	0	0	0	3.4305	Double-strand-break repair protein rad21 homolog
aten_s0008.g138.t1	0	0	0	0	0	0	0	0.671754	Long-chain-fatty-acid--CoA ligase ACSBG2
aten_s0035.g131.t1	0	0	0	0	0	0	0	1.64384	Dermatan-sulfate epimerase-like protein
aten_s0031.g125.t1	0	0	0	0	0	0	0	1.72153	Alkaline ceramidase
aten_s0042.g123.t1	0	0	0	0	0	0	0	0.991652	NADH dehydrogenase [ubiquinone] 1 beta subcomplex subunit 8, mitochondrial
aten_s0003.g121.t1	0	0	0	0	0	0	0	0.520496	von Willebrand factor A domain-containing protein 5B1
aten_s0024.g103.t1	0	0	0	0	0	0	0	2.19904	NADH dehydrogenase [ubiquinone] 1 alpha subcomplex subunit 5
aten_s0139.g60.t1	0	0	0	0	0	0	0	1.08603	b(0,+)-type amino acid transporter 1
aten_s0087.g55.t1	0	0	0	0	0	0	0	0.733669	G-protein-signaling modulator 2
aten_s0123.g46.t1	0	0	0	0	0	0	0	0.964048	Guanine nucleotide-binding protein G(i) subunit alpha
aten_s0135.g46.t1	0	0	0	0	0	0	0	1.17526	Probable ethanolamine kinase
aten_s0123.g38.t1	0	0	0	0	0	0	0	0.747844	E3 ubiquitin-protein ligase MARCH8
aten_s0207.g28.t1	0	0	0	0	0	0	0	42.2571	Plac8 (Glycine betaine transporter OpuD)
aten_s0040.g28.t1	0	0	0	0	0	0	0	3.18182	Selenoprotein F
aten_s0077.g12.t1	0	0	0	0	0	0	0	0.730141	HCLS1-binding protein 3
aten_s0458.g5.t1	0	0	0	0	0	0	0	2.47824	TNF receptor-associated factor 6
aten_s0023.g1.t1	0	0	0	0	0	0	0	1.82895	Fumarylacetoacetase
aten_s0475.g3.t1	0	0	0	0	0	0	0	3.062	Tetratricopeptide repeat protein 28
